# Supplementary material for: Host personality and seasonal parasitism risk do not account for egg rejection behavior in the azure-winged magpie
Source: Int J Parasitol Parasites Wildl. 2025 Mar 19;26:101056. doi: 10.1016/j.ijppaw.2025.101056 (PMC11985058; doi:10.1016/j.ijppaw.2025.101056)
Supplement: Multimedia component 1 [file mmc1.xlsx]

## Sheet: Table S1
nest ID.	location	host species	Latin name	exp. person	exp. date	cuckoo presence or not	clutch size	nest height (cm)	nest FID (cm)	egg exp. result (rejected =1, not reject=0)
fs02	Fusong, Jilin, China	azure-winged magpie	Cyanopica cyanus	Xingyi Jiang	2023-05-08	after cuckoo arrival	8	186	64	1
fs03	Fusong, Jilin, China	azure-winged magpie	Cyanopica cyanus	Xingyi Jiang	2023-05-08	after cuckoo arrival	6	211	103	1
fs04	Fusong, Jilin, China	azure-winged magpie	Cyanopica cyanus	Xingyi Jiang	2023-05-08	after cuckoo arrival	5	241	89	1
fs05	Fusong, Jilin, China	azure-winged magpie	Cyanopica cyanus	Xingyi Jiang	2023-05-07	before cuckoo arrival	7	241	21	1
fs06	Fusong, Jilin, China	azure-winged magpie	Cyanopica cyanus	Xingyi Jiang	2023-05-07	before cuckoo arrival	9	201	23	1
fs07	Fusong, Jilin, China	azure-winged magpie	Cyanopica cyanus	Xingyi Jiang	2023-05-07	before cuckoo arrival	8	167	13	0
fs09	Fusong, Jilin, China	azure-winged magpie	Cyanopica cyanus	Xingyi Jiang	2023-05-07	before cuckoo arrival	8	165	17	1
fs10	Fusong, Jilin, China	azure-winged magpie	Cyanopica cyanus	Xingyi Jiang	2023-05-07	before cuckoo arrival	10	145	24	1
fs11	Fusong, Jilin, China	azure-winged magpie	Cyanopica cyanus	Xingyi Jiang	2023-05-07	before cuckoo arrival	8	196	32	1
fs12	Fusong, Jilin, China	azure-winged magpie	Cyanopica cyanus	Xingyi Jiang	2023-05-07	before cuckoo arrival	8	176	44	1
fs14	Fusong, Jilin, China	azure-winged magpie	Cyanopica cyanus	Xingyi Jiang	2023-05-07	before cuckoo arrival	8	130	52	1
fs17	Fusong, Jilin, China	azure-winged magpie	Cyanopica cyanus	Xingyi Jiang	2023-05-09	after cuckoo arrival	7	253	57	1
fs19	Fusong, Jilin, China	azure-winged magpie	Cyanopica cyanus	Xingyi Jiang	2023-05-09	after cuckoo arrival	5	181	45	1
fs20	Fusong, Jilin, China	azure-winged magpie	Cyanopica cyanus	Xingyi Jiang	2023-05-09	after cuckoo arrival	9	221	14	1
fs21	Fusong, Jilin, China	azure-winged magpie	Cyanopica cyanus	Xingyi Jiang	2023-05-08	after cuckoo arrival	7	217	21	1
fs22	Fusong, Jilin, China	azure-winged magpie	Cyanopica cyanus	Xingyi Jiang	2023-05-08	after cuckoo arrival	4	161	14	1
fs26	Fusong, Jilin, China	azure-winged magpie	Cyanopica cyanus	Xingyi Jiang	2023-05-10	after cuckoo arrival	7	179	33	1
fs28	Fusong, Jilin, China	azure-winged magpie	Cyanopica cyanus	Xingyi Jiang	2023-05-10	after cuckoo arrival	8	169	45	1
fs29	Fusong, Jilin, China	azure-winged magpie	Cyanopica cyanus	Xingyi Jiang	2023-05-10	after cuckoo arrival	8	40	39	1
fs30	Fusong, Jilin, China	azure-winged magpie	Cyanopica cyanus	Xingyi Jiang	2023-05-10	after cuckoo arrival	7	445	15	1
fs31	Fusong, Jilin, China	azure-winged magpie	Cyanopica cyanus	Xingyi Jiang	2023-05-10	after cuckoo arrival	8	209	19	1
fs32	Fusong, Jilin, China	azure-winged magpie	Cyanopica cyanus	Xingyi Jiang	2023-05-10	after cuckoo arrival	5	330	16	1
fs33	Fusong, Jilin, China	azure-winged magpie	Cyanopica cyanus	Xingyi Jiang	2023-05-10	after cuckoo arrival	3	126	3	1
fs35	Fusong, Jilin, China	azure-winged magpie	Cyanopica cyanus	Xingyi Jiang	2023-05-04	before cuckoo arrival	9	271	12	1
fs36	Fusong, Jilin, China	azure-winged magpie	Cyanopica cyanus	Xingyi Jiang	2023-05-04	before cuckoo arrival	7	264	26	1
fs37	Fusong, Jilin, China	azure-winged magpie	Cyanopica cyanus	Xingyi Jiang	2023-05-04	before cuckoo arrival	8	170	53	1
fs39	Fusong, Jilin, China	azure-winged magpie	Cyanopica cyanus	Xingyi Jiang	2023-05-04	before cuckoo arrival	6	277	40	0
fs41	Fusong, Jilin, China	azure-winged magpie	Cyanopica cyanus	Xingyi Jiang	2023-05-04	before cuckoo arrival	7	326	54	1
fs43	Fusong, Jilin, China	azure-winged magpie	Cyanopica cyanus	Xingyi Jiang	2023-05-04	before cuckoo arrival	7	115	18	1
fs44	Fusong, Jilin, China	azure-winged magpie	Cyanopica cyanus	Xingyi Jiang	2023-05-04	before cuckoo arrival	9	223	35	1
fs45	Fusong, Jilin, China	azure-winged magpie	Cyanopica cyanus	Xingyi Jiang	2023-05-04	before cuckoo arrival	9	281	32	0
